# Supplementary material for: Clinical Features and Outcomes of Treatment for Effusive Feline Infectious Peritonitis with GS-441524 in Seventeen Retrovirus-Positive Cats
Source: Pathogens. 2026 Mar 21;15(3):337. doi: 10.3390/pathogens15030337 (PMC13029278; doi:10.3390/pathogens15030337)
Supplement: Supplementary file 1 [file pathogens-15-00337-s001.zip]

Archive with 1 entries (1 files):
- FIP Qualtrics Survey Questions pg.pdf
